# Supplementary material for: The Streptomyces leeuwenhoekii genome: de novo sequencing and assembly in single contigs of the chromosome, circular plasmid pSLE1 and linear plasmid pSLE2
Source: BMC Genomics. 2015 Jun 30;16(1):485. doi: 10.1186/s12864-015-1652-8 (PMC4487206; doi:10.1186/s12864-015-1652-8)
Supplement: Additional file 7: — Perl script “fastaToIndividualFiles.pl”. Perl script (text file) used to extract from a multi-fasta file, and rename at the same time, specific sequences whose identifiers are listed in a text file (if a list is not provided, all sequences are output to individual files). [file 12864_2015_1652_MOESM7_ESM.zip › 12864_2015_1652_MOESM2_ESM.pl]

use strict;
use Carp;
use File::Basename;
use Bio::SeqIO;

my $interrupted = 0;
$SIG{'INT'} = \&intHandler;


# {{{ Usage message

my $usage = <<"USAGE";

 Options:

 -listfile: File containing sequence identifiers. If a list file
            is not provided then all sequences are output to
            individual files.

 -fastafile or -infile:  Fasta file containing sequences from which
            individual sequences will be extracted.

 -prefix:   Prefix to use for naming sequences and files.
            Sequences will get names like prefix_1, prefix_2
            and the corresponding files will get names like
            prefix_1.fna, prefix_2.fna

 Example:

 perl fastaToIndividualFiles.pl \
 -in C34pacbioreads.fna -list list -pre C34Read

 Notes:
 
 Each "word" in the list file is used as a sequence
 identifier for the purpose of searching the fasta file. So
 your list file can have identifiers in a relatively free format
 such as:
 
 seq1, seq2,seq3   seq4
 seq40
 seq56, seq10

  

USAGE

# }}}

# {{{ Getopt::Long stuff
use Getopt::Long;
my $listfile;
my $fasfile;
my $outfile;
my $pre;
my $testCnt = 0;
my $append = 0;
GetOptions (
"listfile:s" => \$listfile,
"infile|fastafile=s" => \$fasfile,
"prefix=s" => \$pre,
);

unless($fasfile and $pre) {
print($usage);
exit;
}
# }}}

my @wantedIds;

# {{{ Open the infile and work
if($listfile) {
open(INFILE, "<$listfile") or croak("Could not open $listfile");
my $lineCnt = 0;
while(<INFILE>) {
  my $line=$_;
  chomp($line);
  if($line=~m/^\s*\#/ or $line=~m/^\s*$/) {next;}
  my @llist=split(/[,; ]+|\s+/, $line);
  for my $id (@llist) {
    unless(grep { $_ eq $id } @wantedIds) {
      push(@wantedIds, $id);
    }
  }
}
close(INFILE);
}
# }}}

# {{{ Write the selected sequences
my $seqio=Bio::SeqIO->new(-file => $fasfile);
my $oCnt = 0;
my $seqCnt = 0;
while(my $seqobj=$seqio->next_seq()) {
  $seqCnt += 1;
  my $id = $seqobj->display_name();
  my $wantFlag = 1;
  if($listfile) {
  if(grep {$id eq $_} @wantedIds) {
    $wantFlag = 1;
  }
  else { $wantFlag = 0; }
  }
  if($wantFlag) {
    $oCnt += 1;
    my $seqname = $pre . "_" . $seqCnt;
    $seqobj->display_name($seqname);
    my $ofn = $pre . "_" . $seqCnt . ".fna";
    open(my $ofh, ">", $ofn) or croak("Failed to open $ofn for writing\n");
    my $seqout=Bio::SeqIO->new(-fh => $ofh, -format => 'fasta');
    $seqout->write_seq($seqobj);
    close($ofh);
  }
  
  if($listfile and ($oCnt >= scalar(@wantedIds))) {
    last;
  }
}
# }}}

print(STDERR scalar(@wantedIds), " sequences wanted.\n");
print(STDERR "$oCnt $pre\* files written.\n");
print(STDERR "\n");


exit;


# {{{ sub intHandler
sub intHandler {
$interrupted = 1;
return();
}
# }}}

__END__

test() {
perl ~/customers/juanpa/code/fastaToIndividualFiles.pl \
-in C34pacbioreads.fna -list list -pre C34Read
head -n 2 C34Read*
ls -lh C34Read* | wc -l
rm C34Read*
}

test1() {
perl ~/customers/juanpa/code/fastaToIndividualFiles.pl \
-in C34pacbioreads.fna  -pre AllRead
head -n 2 AllRead*
ls -lh AllRead* | wc -l
rm AllRead*
}

test0() {
perl ~/customers/juanpa/code/fastaToIndividualFiles.pl
}

cpdiffext ~/customers/juanpa/code/fastaToIndividualFiles.pl .txt
