# Supplementary material for: The Streptomyces leeuwenhoekii genome: de novo sequencing and assembly in single contigs of the chromosome, circular plasmid pSLE1 and linear plasmid pSLE2
Source: BMC Genomics. 2015 Jun 30;16(1):485. doi: 10.1186/s12864-015-1652-8 (PMC4487206; doi:10.1186/s12864-015-1652-8)
Supplement: Additional file 8: — Perl script “renameSequencesInFasta.pl”. Perl script (text file) used to extract from a multi-fasta file, and rename including the sequence length at the same time, specific sequences whose identifiers are listed in a text file (if a list is not provided, all of the sequences are output to individual files). [file 12864_2015_1652_MOESM8_ESM.zip]

Archive with 1 entries (1 files):
- 12864_2015_1652_MOESM3_ESM.pl
